# Supplementary material for: Pllans–II Induces Cell Death in Cervical Cancer Squamous Epithelial Cells via Unfolded Protein Accumulation and Endoplasmic Reticulum Stress
Source: Molecules. 2022 Oct 1;27(19):6491. doi: 10.3390/molecules27196491 (PMC9573087; doi:10.3390/molecules27196491)
Supplement: Supplementary file 1 [file molecules-27-06491-s001.zip]

Archive with 1 entries (1 files):
- molecules-1934165-supplementary.pdf
